# Supplementary material for: Ensuring end-to-end privacy in IoT-based healthcare systems through hyperledger fabric and identity mixer
Source: PLoS One. 2026 Mar 27;21(3):e0343233. doi: 10.1371/journal.pone.0343233 (PMC13028556; doi:10.1371/journal.pone.0343233)
Supplement: S1 File — (XLSX) [file pone.0343233.s001.xlsx]

## Sheet: Exe.Time of sec. prim. table2
Symbol	Description	Execution time on the sensor (Mica2 [93-96])	Execution time on GW and UA (nanoPi fire [92])	Execution time on AP, Idemix MSP, and KDC (Intel core-i7 [92])
	The execution time of random generation	0.44ms	Negligible	Negligible
	The execution time of XOR operation	0.001ms	Negligible	Negligible
	The execution time of SHA1 (16 bytes)	3.63ms	1.7 μs	235ns
	The execution time of the ECC point multiplication operation (SECP 160R1)	0.81s	475 μs	46 μs
	The execution time of point addition operation (SECP 160R1)	3.375ms	2 μs	192 ns
	The execution time of public-key encryption 160bit ECDSA (SECP 160R1)	0.813s	0.6 ms	61 μs
	The execution time of public-key decryption 160bit ECDSA (SECP 160R1)	1.623s	2.1 ms	228 μs
	AES-128 CBC (16 Bytes)	-	409 ns	141 ns

## Sheet: Exe. time of op. in HLF-table3
Symbol	BC name	State DB	Smart Contract Method	Execution time (s)
		couchDB	createAsset	0.22
		couchDB	getAsset	0.06
		levelDB	createAsset	0.11
		levelDB	getAsset	0.05
		levelDB	createAsset	0.11
		levelDB	getAsset	0.05
		levelDB	createAsset	0.11
		levelDB	getAsset	0.05
	BC	couchDB	createAsset	0.22
	BC	couchDB	getAsset	0.06
	BC	couchDB	batchGetAsset	0.18

## Sheet: computation overhead-table4 
Scheme	Entities	Computation overhead	Time (ms)
Proposed scheme	Sensor		24.869ms
	GW		3534.70 ms
	AP	+	2076.24 ms
		+
		+
	UA		6.3051 ms
Method of [25](2021)	Sensor		22.223
	GW		6.1574
	NM		2.229
	KDC		0.061
	AP		1.14
	User
Method of [89] (2021)	Patient cellphone		0.000409
	IHM	+	445.404
		+
	Miner/BC		0.289
	Healthcare staff		2.7
	IHM	+	5.402
Method of [51] (2024)	Sensor		25.855
	GW		2.69+2.59×s=28.59
	AP	+	662.88+0.22×s +220.55+0.000235×n=885.6535
		+
		+
		+
		+
		+
		+
	UA		10.5
	KDC	+	110+0.845×N=194.5

## Sheet: communication overhead -table5
Scheme	Entity	Number of transactions	The volume of data transmitted (in bytes)
Proposed scheme	Sensor	2	64
	GW	6	236
	AP	4	360
	UA	1	16
	Idemix	4	120
	Total	17	796
[25] (2021)	Sensor	2	68
	GW	4	400
	NM	2	202
	KDC	1	86
	AP	3	100
	UA	1	24
	Total	13	880
[89] (2021)	Sensor	1	40
	Patient cellphone	1	20
	Healthcare center	-	-
	IHM	3	172
	Miner/BC	3	32
	Healthcare staff	-	-
	Total	8	264
Method of [51] (2024)	Sensor	2	64
	GW	3	297
	AP	5	414
	UA	3	48
	KDC	2	258
	Total	15	1081

## Sheet: Delay-table 6
Scheme	Computation delay (ms)	Communication delay (ms)	Total delay (ms)
Proposed scheme	5642.11	3.85	5645.9
Method of [25] (2021)	39.3104	4.017	43.32
Method of [89] (2021)	453.795	1.3696	455.165
Method of [51] (2024)	1222.9	4.488	1227.4

## Sheet: Energy-table7
Scheme	Energy consumption (mJ)
	Communications	Computations	Total
Proposed scheme	3.097	0.596	3.693
[25] (2021)	3.23	0.533	3.763
[89] (2021)	1.37	-	1.37
[51] (2024)	3.399	0.62	4.019

## Sheet: computation overhead fig19
	Proposed scheme	Method of Ref. [25]	Method of Ref. [51]
computation overhead	24.869	22.223	25.855

## Sheet: Communication overhead fig20-a 
	Proposed scheme	Method of Ref. [25]	Method of Ref. [51]	Method of Ref. [89]
Communication overhead-Number of transactions	17	13	15	8

## Sheet: Communication overhead fig20-b
	Proposed scheme	Method of Ref. [25]	Method of Ref. [51]	Method of Ref. [89]
Communication overhead-byte	796	880	1081	264

## Sheet: Comm.sensor overhead-Fig 21-a
	Proposed scheme	Method of Ref. [25]	Method of Ref. [51]	Method of Ref. [89]
Communication overhead of sensor- Number of transactions for sensors	2	2	2	1

[truncated: 4 more sheets: Comm. sensor overhead-fig 21-b, Communication Delay (ms)-fig 22, Total Delay (ms)-fig 22-b, Sensor energy consumption-fig23]
